# Supplementary material for: Adaptive integrated intervention approaches for schistosomiasis elimination in Pemba: A 4-year intervention study and focus on hotspots
Source: PLoS Negl Trop Dis. 2025 Jun 2;19(6):e0013079. doi: 10.1371/journal.pntd.0013079 (PMC12129218; doi:10.1371/journal.pntd.0013079)
Supplement: S1 Data — School data. (XLSX) [file pntd.0013079.s004.xlsx]

## Sheet: School_data
survey_year,"school","sex","age","uf_sh","haemastix_haem"
2021,8,"F",6,0,0
2021,8,"F",5,0,0
2021,8,"F",5,0,0
2021,8,"F",6,0,0
2021,8,"F",6,0,0
2021,8,"F",6,0,0
2021,8,"F",6,0,0
2021,8,"F",6,0,0
2021,8,"F",6,0,0
2021,8,"F",6,0,0
2021,8,"F",6,0,0
2021,8,"M",6,0,0
2021,8,"M",6,0,3
2021,8,"M",5,0,0
2021,8,"M",6,0,0
2021,8,"M",6,0,0
2021,8,"M",6,0,0
2021,8,"M",5,0,0
2021,8,"M",5,0,0
2021,8,"F",7,0,0
2021,8,"F",7,0,0
2021,8,"F",7,0,0
2021,8,"F",7,0,0
2021,8,"F",7,0,4
2021,8,"F",8,0,0
2021,8,"F",7,0,0
2021,8,"F",8,0,0
2021,8,"F",8,0,0
2021,8,"F",8,0,0
2021,8,"F",8,0,0
2021,8,"F",8,0,4
2021,8,"M",9,0,0
2021,8,"M",8,0,0
2021,8,"M",8,0,0
2021,8,"M",8,0,0
2021,8,"M",8,0,0
2021,8,"M",8,0,0
2021,8,"M",8,0,0
2021,8,"M",8,0,0
2021,8,"F",9,0,0
2021,8,"F",9,0,0
2021,8,"F",9,6,1
2021,8,"F",9,0,0
2021,8,"F",9,0,0
2021,8,"F",8,0,0
2021,8,"F",9,0,0
2021,8,"F",9,0,0
2021,8,"F",10,0,0
2021,8,"F",9,0,0
2021,8,"F",9,0,0
2021,8,"F",9,0,0
2021,8,"M",9,0,0
2021,8,"M",9,0,0
2021,8,"M",9,0,0
2021,8,"M",9,0,0
2021,8,"M",8,0,0
2021,8,"M",9,0,0
2021,8,"M",9,0,0
2021,8,"M",8,0,0
2021,8,"M",10,0,0
2021,8,"M",9,0,0
2021,8,"F",12,0,0
2021,8,"F",12,0,0
2021,8,"F",10,0,0
2021,8,"F",10,0,0
2021,8,"F",9,0,0
2021,8,"F",12,0,0
2021,8,"F",12,0,0
2021,8,"F",11,0,0
2021,8,"F",11,0,0
2021,8,"F",10,0,0
2021,8,"F",10,0,0
2021,8,"F",10,0,0
2021,8,"M",11,0,0
2021,8,"M",11,0,0
2021,8,"M",11,0,0
2021,8,"M",11,0,0
2021,8,"M",12,0,0
2021,8,"M",10,0,0
2021,8,"M",11,0,0
2021,8,"M",9,0,0
2021,8,"M",10,0,0
2021,8,"M",9,0,0
2021,8,"M",10,0,0
2021,8,"F",13,0,0
2021,8,"F",11,0,0
2021,8,"F",11,0,0
2021,8,"F",11,0,0
2021,8,"F",12,0,0
2021,8,"F",11,0,0
2021,8,"F",13,0,4
2021,8,"F",12,0,0
2021,8,"F",11,0,0
2021,8,"F",11,0,0
2021,8,"F",11,0,0
2021,8,"F",12,0,0
2021,8,"M",13,0,0
2021,8,"M",11,0,0
2021,8,"M",13,0,0
2021,8,"M",12,0,0
2021,8,"M",10,0,0
2021,8,"M",10,0,0
2021,8,"M",13,0,0
2021,8,"M",13,0,0
2021,8,"F",12,0,0
2021,8,"F",12,0,0
2021,8,"F",15,0,0
2021,8,"F",12,0,0
2021,8,"F",13,0,0
2021,8,"F",12,0,0
2021,8,"F",13,0,0
2021,8,"F",13,0,0
2021,8,"F",13,0,0
2021,8,"F",12,0,0
2021,8,"F",13,0,0
2021,8,"F",13,0,0
2021,8,"M",14,0,0
2021,8,"M",13,0,0
2021,8,"M",13,0,0
2021,8,"M",15,0,0
2021,8,"M",14,0,0
2021,8,"M",13,0,0
2021,8,"M",13,0,0
2021,8,"M",13,0,0
2021,8,"M",12,0,0
2021,8,"M",13,0,0
2021,8,"M",5,0,0
2021,8,"M",5,0,0
2021,8,"M",5,0,0
2021,8,"M",5,0,0
2021,8,"M",5,0,0
2021,8,"M",5,0,0
2021,8,"M",5,0,0
2021,8,"M",5,0,0
2021,8,"M",5,0,0
2021,8,"M",5,0,0
2021,8,"M",5,0,0
2021,8,"M",5,0,0
2021,8,"M",5,0,0
2021,8,"F",5,0,0
2021,8,"F",5,0,0
2021,8,"F",5,0,0
2021,8,"F",5,0,0
2021,8,"F",5,0,0
2021,8,"F",5,0,0
2021,8,"F",5,0,0
2021,8,"F",5,0,0
2021,8,"F",5,0,0
2021,8,"F",5,0,0
2021,8,"F",5,0,0
2021,16,"M",6,0,0
2021,16,"M",6,0,0
2021,16,"M",6,0,0
2021,16,"M",6,0,0
2021,16,"M",7,0,0
2021,16,"M",7,0,0
2021,16,"M",6,0,0
2021,16,"M",5,0,0
2021,16,"M",5,0,0
2021,16,"M",6,0,0
2021,16,"M",6,0,0
2021,16,"F",7,0,0
2021,16,"F",6,0,0
2021,16,"F",6,0,0
2021,16,"F",7,0,0
2021,16,"F",7,0,0
2021,16,"F",6,0,0
2021,16,"F",6,0,0
2021,16,"F",5,0,0
2021,16,"F",6,0,0
2021,16,"F",5,0,0
2021,16,"F",7,0,0
2021,16,"F",10,0,0
2021,16,"F",10,0,0
2021,16,"F",7,0,0
2021,16,"F",8,0,0
2021,16,"F",7,0,0
2021,16,"F",8,0,0
2021,16,"F",8,0,0
2021,16,"F",7,0,0
2021,16,"F",7,0,0
2021,16,"F",7,0,0
2021,16,"M",8,0,0
2021,16,"M",7,0,0
2021,16,"M",7,0,0
2021,16,"M",9,0,0
2021,16,"M",8,0,0
2021,16,"M",9,0,0
2021,16,"M",8,0,0
2021,16,"M",9,0,0
2021,16,"M",9,0,0
2021,16,"M",9,0,0
2021,16,"M",8,0,0
2021,16,"M",7,0,0
2021,16,"M",8,0,0
2021,16,"M",9,0,0
2021,16,"M",8,0,0
2021,16,"M",9,0,0
2021,16,"M",8,0,0
2021,16,"M",11,0,0
2021,16,"M",9,0,0
2021,16,"M",9,0,0
2021,16,"M",8,0,0
2021,16,"M",7,0,0
2021,16,"F",9,0,0
2021,16,"F",8,0,0
2021,16,"F",9,0,0
2021,16,"F",10,0,0
2021,16,"F",9,0,0
2021,16,"F",8,0,0
2021,16,"F",9,0,0
2021,16,"F",9,0,0
2021,16,"F",10,0,0
2021,16,"F",9,0,0
2021,16,"F",9,0,0
2021,16,"F",10,0,0
2021,16,"F",10,0,0
2021,16,"F",10,0,0
2021,16,"F",10,0,0
2021,16,"F",10,0,0
2021,16,"F",10,0,0
2021,16,"F",10,0,0
2021,16,"F",10,0,0
2021,16,"F",12,0,0
2021,16,"F",9,0,0
2021,16,"F",10,0,0
2021,16,"F",11,0,0
2021,16,"F",10,0,0
2021,16,"M",10,0,0
2021,16,"M",11,0,0
2021,16,"M",11,0,0
2021,16,"M",11,0,0
2021,16,"M",10,0,0
2021,16,"M",9,0,0
2021,16,"M",10,0,0
2021,16,"M",10,0,0
2021,16,"M",11,0,0
2021,16,"F",11,0,0
2021,16,"F",12,0,0
2021,16,"F",13,0,0
2021,16,"F",11,0,0
2021,16,"F",11,0,0
2021,16,"F",11,0,0
2021,16,"F",11,0,0
2021,16,"F",12,0,0
2021,16,"F",14,0,0
2021,16,"F",13,0,0
2021,16,"F",11,0,0
2021,16,"F",12,0,0
2021,16,"M",13,0,0
2021,16,"M",13,0,0
2021,16,"M",13,0,0
2021,16,"M",13,0,0
2021,16,"M",11,0,0
2021,16,"M",11,0,0
2021,16,"M",13,0,0
2021,16,"M",13,0,0
2021,16,"M",13,0,0
2021,16,"M",13,0,0
2021,16,"M",12,0,0
2021,16,"M",14,0,0
2021,16,"M",13,0,0
2021,16,"M",13,0,0
2021,16,"M",13,0,0
2021,16,"M",14,0,0
2021,16,"M",14,0,0
2021,16,"M",12,0,0
2021,16,"M",12,0,0
2021,16,"M",13,0,0
2021,16,"M",13,0,0
2021,16,"F",13,0,0
2021,16,"F",12,0,1
2021,16,"F",12,0,0
2021,16,"F",13,0,1
2021,16,"F",12,0,0
2021,16,"F",13,0,4
2021,16,"F",12,0,0
2021,16,"F",12,0,0
2021,16,"F",13,0,0
2021,16,"F",13,0,0
2021,16,"F",13,0,0
2021,16,"F",13,0,0
2021,16,"M",5,0,0
2021,16,"M",5,0,0
2021,16,"M",5,0,0
2021,16,"M",5,0,0
2021,16,"M",5,0,0
2021,16,"M",5,0,0
2021,16,"M",5,0,0
2021,16,"M",5,0,0
2021,16,"M",5,0,0
2021,16,"M",5,0,0
2021,16,"M",5,93,4
2021,16,"M",5,0,0
2021,16,"F",5,0,0
2021,16,"F",5,0,0
2021,16,"F",5,0,0
2021,16,"F",5,0,0
2021,16,"F",5,0,0
2021,16,"F",5,0,0
2021,16,"F",5,0,0
2021,16,"F",5,0,0
2021,16,"F",5,0,0
2021,16,"F",5,0,0
2021,4,"F",6,0,0
2021,4,"F",6,0,0
2021,4,"F",6,0,0
2021,4,"F",7,0,0
2021,4,"F",6,0,0
2021,4,"F",6,0,0
2021,4,"F",6,0,0
2021,4,"F",5,0,0
2021,4,"M",7,0,0
2021,4,"M",6,0,0
2021,4,"M",5,0,0
2021,4,"M",6,0,0
2021,4,"M",7,0,0
2021,4,"M",6,0,0
2021,4,"M",6,0,0
2021,4,"M",5,0,0
2021,4,"M",6,0,0
2021,4,"M",6,0,0
2021,4,"F",7,0,0
2021,4,"F",8,0,0
2021,4,"F",10,0,0
2021,4,"F",9,0,0
2021,4,"F",8,0,0
2021,4,"F",8,0,0
2021,4,"F",9,0,0
2021,4,"F",8,0,0
2021,4,"F",9,0,0
2021,4,"M",9,0,0
2021,4,"M",7,0,0
2021,4,"M",9,0,0
2021,4,"M",8,0,0
2021,4,"M",9,0,0
2021,4,"M",7,0,4
2021,4,"M",10,0,0
2021,4,"M",9,0,0
2021,4,"M",8,0,0
2021,4,"M",8,0,0
2021,4,"F",10,0,0
2021,4,"F",10,0,0
2021,4,"F",9,0,0
2021,4,"F",11,0,0
2021,4,"F",11,0,0
2021,4,"F",9,0,0
2021,4,"F",10,0,0
2021,4,"F",10,0,0
2021,4,"F",11,0,0
2021,4,"F",9,0,0
2021,4,"F",9,0,0
2021,4,"F",11,0,0
2021,4,"F",11,0,0
2021,4,"M",11,0,0
2021,4,"M",10,0,0
2021,4,"M",11,0,0
2021,4,"M",10,0,0
2021,4,"M",10,0,0
2021,4,"M",10,0,0
2021,4,"M",11,0,0
2021,4,"M",9,0,0
2021,4,"M",12,0,4
2021,4,"M",11,0,0
2021,4,"M",10,0,0
2021,4,"F",11,0,0
2021,4,"F",11,0,0
2021,4,"F",10,0,0
2021,4,"F",10,0,0
2021,4,"F",10,0,0
2021,4,"F",11,0,0
2021,4,"F",13,0,0
2021,4,"F",11,0,0
2021,4,"F",12,0,0
2021,4,"F",11,0,0
2021,4,"F",11,0,0
2021,4,"M",11,8,2
2021,4,"M",12,0,4
2021,4,"M",11,0,0
2021,4,"M",11,0,0
2021,4,"M",13,0,0
2021,4,"M",13,0,0
2021,4,"M",12,0,0
2021,4,"M",12,0,0
2021,4,"M",13,0,0
2021,4,"M",10,0,0
2021,4,"M",13,0,0
2021,4,"M",10,0,0
2021,4,"F",12,0,0
2021,4,"F",11,0,0
2021,4,"F",13,5,3
2021,4,"F",12,0,0
2021,4,"F",14,0,0
2021,4,"F",11,0,3
2021,4,"F",12,0,0
2021,4,"F",13,0,0
2021,4,"F",13,0,0
2021,4,"F",12,0,0
2021,4,"F",12,0,0
2021,4,"F",12,0,0
2021,4,"F",12,0,0
2021,4,"M",14,0,0
2021,4,"M",15,0,0
2021,4,"M",13,0,0
2021,4,"M",13,0,0
2021,4,"M",14,0,0
2021,4,"M",13,0,0
2021,4,"M",14,0,0
2021,4,"M",13,0,0
2021,4,"M",14,0,0
2021,4,"M",13,0,0
2021,4,"M",14,0,0
2021,4,"M",13,0,0
2021,4,"M",16,0,0
2021,4,"M",16,0,0
2021,4,"M",15,42,2
2021,4,"M",14,0,0
2021,4,"M",15,0,0
2021,4,"M",15,0,0
2021,4,"M",15,0,0
2021,4,"M",12,0,0
2021,4,"M",13,0,0
2021,4,"M",13,0,0
2021,4,"F",14,0,0
2021,4,"F",13,0,0
2021,4,"F",14,0,0
2021,4,"F",14,0,0
2021,4,"F",14,0,0
2021,4,"F",13,0,0
2021,4,"F",14,0,0
2021,4,"F",13,0,0
2021,4,"F",14,0,0
2021,4,"F",13,0,0
2021,4,"F",14,0,0
2021,4,"F",13,0,0
2021,4,"M",5,0,0
2021,4,"M",4,0,0
2021,4,"M",4,0,0
2021,4,"M",5,0,0
2021,4,"M",5,5,3
2021,4,"M",4,0,0
2021,4,"M",4,0,0
2021,4,"M",4,0,0
2021,4,"F",5,0,0
2021,4,"F",4,0,0
2021,4,"F",5,0,0
2021,4,"F",5,0,0
2021,4,"F",4,16,3
2021,4,"F",4,0,0
2021,17,"M",6,0,0
2021,17,"M",6,0,0
2021,17,"M",6,0,0
2021,17,"M",6,0,0
2021,17,"M",6,0,0
2021,17,"M",6,0,0
2021,17,"M",7,0,0
2021,17,"M",7,0,0
2021,17,"M",7,0,0
2021,17,"M",6,0,0
2021,17,"M",6,0,0
2021,17,"M",5,0,0
2021,17,"F",6,0,0
2021,17,"F",6,0,0
2021,17,"F",6,0,0
2021,17,"F",6,0,0
2021,17,"F",6,0,0
2021,17,"F",5,0,0
2021,17,"F",7,0,0
2021,17,"F",9,0,0
2021,17,"F",8,0,0
2021,17,"F",6,0,0
2021,17,"M",10,0,0
2021,17,"M",8,0,0
2021,17,"M",7,0,0
2021,17,"M",9,0,0
2021,17,"M",8,0,0
2021,17,"M",8,0,0
2021,17,"M",9,0,0
2021,17,"M",6,0,0
2021,17,"M",9,0,0
2021,17,"M",9,0,0
2021,17,"M",8,0,0
2021,17,"F",9,0,0
2021,17,"F",9,0,0
2021,17,"F",8,0,0
2021,17,"F",8,0,0
2021,17,"F",7,0,0
2021,17,"F",9,0,0
2021,17,"F",8,0,0
2021,17,"F",9,0,0
2021,17,"F",7,0,0
2021,17,"F",8,0,0
2021,17,"F",10,0,0
2021,17,"F",9,0,0
2021,17,"F",9,0,0
2021,17,"M",13,0,0
2021,17,"M",12,0,0
2021,17,"M",12,0,0
2021,17,"M",13,0,0
2021,17,"M",12,0,0
2021,17,"M",11,0,0
2021,17,"M",11,0,0
2021,17,"M",11,0,0
2021,17,"M",13,0,0
2021,17,"M",10,0,0
2021,17,"M",13,0,0
2021,17,"F",10,0,0
2021,17,"F",10,0,0
2021,17,"F",11,0,0
2021,17,"F",11,0,0
2021,17,"F",11,0,0
2021,17,"F",11,0,0
2021,17,"F",11,0,0
2021,17,"F",9,0,0
2021,17,"F",10,0,0
2021,17,"F",11,0,0
2021,17,"F",10,0,0
2021,17,"F",13,0,0
2021,17,"F",9,0,0
2021,17,"F",10,0,0
2021,17,"F",11,0,0
2021,17,"F",12,0,0
2021,17,"F",13,0,0
2021,17,"F",11,0,0
2021,17,"F",13,0,0
2021,17,"F",14,0,0
2021,17,"F",11,0,0
2021,17,"F",11,0,0
2021,17,"F",11,0,0
2021,17,"M",12,0,0
2021,17,"M",14,0,0
2021,17,"M",13,0,0
2021,17,"M",13,0,0
2021,17,"M",12,0,0
2021,17,"M",11,0,0
2021,17,"M",11,0,0
2021,17,"M",13,0,0
2021,17,"M",13,0,0
2021,17,"M",13,0,0
2021,17,"M",14,0,0
2021,17,"M",13,0,0
2021,17,"M",12,0,0
2021,17,"M",13,0,0
2021,17,"M",13,0,0
2021,17,"M",13,0,0
2021,17,"M",13,0,0
2021,17,"M",15,18,2
2021,17,"M",13,0,0
2021,17,"M",13,0,0
2021,17,"M",14,0,0
2021,17,"M",13,0,0
2021,17,"M",14,0,0
2021,17,"M",14,0,0
2021,17,"F",12,0,0
2021,17,"F",13,0,0
2021,17,"F",13,0,0
2021,17,"F",12,0,0
2021,17,"F",13,0,0
2021,17,"F",12,0,0
2021,17,"F",13,0,0
2021,17,"F",13,0,0
2021,17,"F",13,0,0
2021,17,"F",12,0,0
2021,17,"F",13,0,0
2021,17,"F",12,0,0
2021,17,"M",15,0,0
2021,17,"M",17,0,0
2021,17,"M",15,0,0
2021,17,"M",15,0,0
2021,17,"M",14,0,0
2021,17,"M",15,0,0
2021,17,"F",15,0,0
2021,17,"F",14,0,0
2021,17,"M",15,0,0
2021,17,"M",12,0,0
2021,17,"M",16,0,0
2021,17,"M",17,0,0
2021,17,"M",14,0,0
2021,17,"F",14,0,0
2021,17,"F",12,0,0
2021,17,"F",13,0,0
2021,17,"F",16,0,0
2021,17,"F",14,0,0
2021,17,"F",14,0,0
2021,17,"F",13,0,0
2021,17,"F",12,0,0
2021,17,"F",5,0,0
2021,17,"F",5,0,0
2021,17,"F",5,0,0
2021,17,"F",5,0,0
2021,17,"F",5,0,0
2021,17,"F",5,0,0
2021,17,"F",4,0,0
2021,17,"F",4,0,0
2021,17,"F",5,0,0
2021,17,"F",5,0,0
2021,17,"F",5,0,0
2021,17,"M",5,0,0
2021,17,"M",5,0,0
2021,17,"M",5,0,0
2021,17,"M",6,0,0
2021,17,"M",5,0,0
2021,17,"M",5,0,0
2021,17,"M",6,0,0
2021,17,"M",7,0,0
2021,17,"M",5,0,0
2021,17,"M",4,0,0
2021,17,"M",5,0,0
2021,17,"M",5,0,0
2021,17,"M",5,0,0
2021,12,"F",7,0,0
2021,12,"F",7,0,0
2021,12,"F",6,0,0
2021,12,"F",7,0,0
2021,12,"F",7,0,0
2021,12,"F",6,0,0
2021,12,"F",6,0,0
2021,12,"M",5,0,0
2021,12,"M",5,0,0
2021,12,"M",6,0,0
2021,12,"M",6,0,0
2021,12,"M",6,0,0
2021,12,"M",7,0,0
2021,12,"M",7,14,3
2021,12,"F",8,0,0
2021,12,"F",8,0,0
2021,12,"F",8,0,0
2021,12,"F",9,0,0
2021,12,"F",7,0,0
2021,12,"F",8,0,0
2021,12,"F",7,0,0
2021,12,"M",8,0,0
2021,12,"M",10,0,0
2021,12,"M",7,0,0
2021,12,"M",9,0,0
2021,12,"M",8,0,0
2021,12,"M",9,0,0
2021,12,"M",9,0,0
2021,12,"M",9,0,0
2021,12,"F",11,0,0
2021,12,"F",10,0,0
2021,12,"F",10,0,0
2021,12,"F",8,0,0
2021,12,"F",9,0,0
2021,12,"F",12,0,0
2021,12,"F",9,0,0
2021,12,"F",9,0,0
2021,12,"F",10,0,0
2021,12,"F",10,0,0
2021,12,"F",9,0,0
2021,12,"M",11,0,0
2021,12,"M",10,0,0
2021,12,"M",10,0,0
2021,12,"M",9,0,0
2021,12,"M",10,0,0
2021,12,"F",11,0,0
2021,12,"F",11,0,0
2021,12,"F",10,0,0
2021,12,"F",11,0,0
2021,12,"F",11,0,0
2021,12,"F",12,0,0
2021,12,"F",10,0,0
2021,12,"F",11,0,0
2021,12,"F",10,0,0
2021,12,"F",10,0,0
2021,12,"F",11,0,0
2021,12,"F",11,0,0
2021,12,"F",10,0,0
2021,12,"M",10,28,0
2021,12,"M",11,0,2
2021,12,"M",10,0,0
2021,12,"M",13,0,0
2021,12,"M",11,0,0
2021,12,"M",12,0,0
2021,12,"M",9,0,0
2021,12,"M",13,0,0
2021,12,"M",11,0,0
2021,12,"F",13,0,0
2021,12,"F",12,0,1
2021,12,"F",12,0,0
2021,12,"F",12,0,0
2021,12,"F",12,0,0
2021,12,"F",13,0,0
2021,12,"F",13,0,2
2021,12,"F",11,0,0
2021,12,"F",13,0,0
2021,12,"F",12,0,0
2021,12,"M",12,0,0
2021,12,"M",13,0,0
2021,12,"M",12,0,0
2021,12,"M",12,0,0
2021,12,"M",12,0,0
2021,12,"M",11,0,0
2021,12,"M",13,0,0
2021,12,"M",13,0,0
2021,12,"M",11,0,0
2021,12,"M",12,0,0
2021,12,"M",11,0,0
2021,12,"M",13,0,0
2021,12,"F",13,0,0
2021,12,"F",13,0,0
2021,12,"F",13,0,0
2021,12,"F",12,0,0
2021,12,"F",12,0,0
2021,12,"F",12,0,0
2021,12,"F",13,0,0
2021,12,"F",12,0,0
2021,12,"F",13,0,0
2021,12,"F",13,0,0
2021,12,"F",12,0,0
2021,12,"F",13,0,0
2021,12,"F",13,0,0
2021,12,"M",14,0,0
2021,12,"M",12,0,0
2021,12,"M",14,0,4
2021,12,"M",12,0,0
2021,12,"M",13,4,1
2021,12,"M",13,0,0
2021,12,"M",13,13,3
2021,12,"M",15,44,4
2021,12,"M",14,0,0
2021,12,"F",5,0,0
2021,12,"F",5,0,0
2021,12,"F",5,0,0
2021,12,"F",5,0,0
2021,12,"F",5,0,0
2021,12,"F",5,0,0
2021,12,"F",5,0,0
2021,12,"F",5,0,0
2021,12,"F",5,0,0
2021,12,"F",4,0,0
2021,12,"F",4,0,0
2021,12,"F",4,0,0
2021,12,"F",5,0,0
2021,12,"M",5,0,0
2021,12,"M",5,0,0
2021,12,"M",5,0,0
2021,12,"M",5,0,0
2021,12,"M",5,21,2
2021,12,"M",5,0,0
2021,12,"M",5,0,0
2021,12,"M",4,0,0
2021,12,"M",4,0,0
2021,12,"M",5,0,0
2021,12,"M",4,0,0
2021,9,"F",7,0,0
2021,9,"F",6,0,0
2021,9,"F",7,0,0
2021,9,"F",6,0,0
2021,9,"F",6,0,0
2021,9,"M",6,0,0
2021,9,"M",6,0,0
2021,9,"M",6,0,0
2021,9,"M",6,0,0
2021,9,"M",7,0,0
2021,9,"M",7,0,0
2021,9,"M",6,0,0
2021,9,"M",7,0,0
2021,9,"F",8,0,0
2021,9,"F",10,0,0
2021,9,"F",8,0,0
2021,9,"F",7,0,0
2021,9,"F",7,0,0
2021,9,"F",8,0,0
2021,9,"F",6,0,0
2021,9,"F",6,0,0
2021,9,"F",6,0,0
2021,9,"F",6,0,0
2021,9,"M",9,0,0
2021,9,"M",8,0,0
2021,9,"M",9,0,0
2021,9,"M",9,0,0
2021,9,"M",9,0,0
2021,9,"M",7,0,0
2021,9,"M",7,0,0
2021,9,"M",7,0,0
2021,9,"M",10,0,0
2021,9,"M",12,0,0
2021,9,"M",10,0,0
2021,9,"M",11,0,0
2021,9,"M",11,0,0
2021,9,"M",11,0,0
2021,9,"M",9,0,0
2021,9,"M",10,0,0
2021,9,"M",9,0,0
2021,9,"M",11,0,0
2021,9,"F",10,0,0
2021,9,"F",10,0,0
2021,9,"F",10,0,0
2021,9,"F",10,0,0
2021,9,"F",9,0,0
2021,9,"F",8,0,0
2021,9,"F",10,0,0
2021,9,"F",10,0,0
2021,9,"F",10,0,0
2021,9,"F",10,0,0
2021,9,"F",10,0,0
2021,9,"F",11,0,0
2021,9,"F",11,0,0
2021,9,"F",13,94,2
2021,9,"F",12,0,0
2021,9,"F",10,15,0
2021,9,"F",10,0,0
2021,9,"F",11,0,0
2021,9,"F",11,0,2
2021,9,"F",12,5,3
2021,9,"F",10,0,0
2021,9,"F",10,0,0
2021,9,"F",11,0,0
2021,9,"M",11,0,0
2021,9,"M",13,0,0
2021,9,"M",10,0,0
2021,9,"M",11,0,0
2021,9,"M",12,0,0
2021,9,"M",11,0,0
2021,9,"M",11,0,0
2021,9,"M",13,0,0
2021,9,"M",10,0,0
2021,9,"M",12,0,0
2021,9,"M",12,0,0
2021,9,"M",12,0,0
2021,9,"M",12,0,0
2021,9,"M",11,0,0
2021,9,"M",13,0,0
2021,9,"F",12,0,0
2021,9,"F",13,0,0
2021,9,"F",13,0,0
2021,9,"F",12,0,0
2021,9,"F",13,0,0
2021,9,"F",13,0,0
2021,9,"F",12,0,0
2021,9,"F",12,0,0
2021,9,"F",10,0,0
2021,9,"F",11,0,0
2021,9,"F",13,0,0
2021,9,"F",14,2,3
2021,9,"F",14,0,0
2021,9,"F",13,32,2
2021,9,"F",13,0,0
2021,9,"F",11,0,0
2021,9,"F",13,0,2
2021,9,"F",13,0,0
2021,9,"F",11,0,0
2021,9,"M",13,0,0
2021,9,"M",13,0,0
2021,9,"M",14,0,0
2021,9,"M",15,0,0
2021,9,"M",13,0,0
2021,9,"M",15,0,0
2021,9,"F",5,0,0
2021,9,"F",5,0,0
2021,9,"F",5,0,0
2021,9,"F",4,0,0
2021,9,"F",5,0,0
2021,9,"F",4,0,0
2021,9,"M",5,0,0
2021,9,"M",5,0,0
2021,9,"M",4,0,0
2021,9,"M",5,0,0
2021,9,"M",4,0,0
2021,9,"M",5,0,0
2021,9,"M",5,0,0
2021,9,"M",4,0,0
2021,1,"F",7,0,0
2021,1,"F",6,0,2
2021,1,"F",6,0,0
2021,1,"F",6,0,0
2021,1,"F",7,0,0
2021,1,"F",7,0,0
2021,1,"F",7,0,0
2021,1,"F",7,0,0
2021,1,"F",6,0,0
2021,1,"F",7,0,0
2021,1,"F",6,0,0
2021,1,"M",6,0,0
2021,1,"M",7,0,0
2021,1,"M",6,0,0
2021,1,"M",7,0,0
2021,1,"M",7,0,0
2021,1,"M",7,0,0
2021,1,"M",6,0,0
2021,1,"M",6,0,0
2021,1,"F",8,0,0
2021,1,"F",6,0,0
2021,1,"F",9,0,0
2021,1,"F",10,0,0
2021,1,"F",9,0,0
2021,1,"F",10,0,0
2021,1,"F",11,0,0
2021,1,"F",10,0,0
2021,1,"F",9,0,0
2021,1,"F",9,0,0
2021,1,"F",9,0,0
2021,1,"F",8,0,0
2021,1,"M",11,0,0
2021,1,"M",11,0,0
2021,1,"M",11,0,0
2021,1,"M",10,0,0
2021,1,"M",9,0,0
2021,1,"M",10,0,0
2021,1,"M",9,0,0
2021,1,"M",8,0,0
2021,1,"M",12,0,0
2021,1,"M",11,0,0
2021,1,"F",11,0,0
2021,1,"F",11,0,0
2021,1,"F",12,0,0
2021,1,"F",13,0,0
2021,1,"F",11,0,0
2021,1,"F",9,0,0
2021,1,"F",12,0,0
2021,1,"F",9,0,0
2021,1,"F",9,0,0
2021,1,"F",10,0,0
2021,1,"F",10,0,0
2021,1,"F",9,0,0
2021,1,"M",10,0,0
2021,1,"M",10,0,0
2021,1,"M",11,0,0
2021,1,"M",9,0,0
2021,1,"M",12,0,0
2021,1,"M",12,0,0
2021,1,"M",10,0,0
2021,1,"M",9,0,0
2021,1,"M",9,0,0
2021,1,"F",11,0,0
2021,1,"F",11,0,0
2021,1,"F",11,0,0
2021,1,"F",12,0,0
2021,1,"F",11,0,0
2021,1,"F",12,0,0
2021,1,"F",12,0,0
2021,1,"F",10,0,0
2021,1,"F",12,0,0
2021,1,"F",10,0,0
2021,1,"M",14,0,0
2021,1,"M",12,0,0
2021,1,"M",11,0,0
2021,1,"M",15,0,0
2021,1,"M",12,0,0
2021,1,"M",12,0,0
2021,1,"M",13,0,0
2021,1,"M",13,0,0
2021,1,"M",13,0,0
2021,1,"M",14,0,0
2021,1,"M",13,0,0
2021,1,"F",12,0,0
2021,1,"F",11,0,0
2021,1,"F",11,0,0
2021,1,"F",12,0,0
2021,1,"F",12,0,0
2021,1,"F",13,0,0
2021,1,"F",13,0,0
2021,1,"F",14,0,0
2021,1,"F",14,0,0
2021,1,"F",14,0,0
2021,1,"F",12,0,0
2021,1,"F",12,0,0
2021,1,"M",13,0,0
2021,1,"M",12,0,0
2021,1,"M",14,0,0
2021,1,"M",13,0,0
2021,1,"M",14,0,0
2021,1,"M",14,0,0
2021,1,"M",13,0,0
2021,1,"F",14,0,0
2021,1,"F",14,0,0
2021,1,"F",14,0,0
2021,1,"F",13,0,0
2021,1,"F",13,0,0
2021,1,"F",13,0,0
2021,1,"F",13,0,0
2021,1,"F",15,0,0
2021,1,"F",13,0,0
2021,1,"F",13,0,0
2021,1,"M",14,0,0
2021,1,"M",14,0,0
2021,1,"M",13,0,0
2021,1,"M",14,0,0
2021,1,"M",14,0,0
2021,1,"M",14,0,0
2021,1,"M",15,0,0
2021,1,"M",14,0,0
2021,1,"M",14,0,0
2021,1,"M",15,0,0
2021,1,"M",14,0,0
2021,1,"F",4,0,0
2021,1,"F",6,0,0
2021,1,"F",4,0,0
2021,1,"F",4,0,0
2021,1,"F",5,0,0
2021,1,"F",5,0,0
2021,1,"F",5,0,0
2021,1,"M",6,0,0
2021,1,"M",6,0,0
2021,1,"M",6,0,0
2021,1,"M",6,0,0
2021,1,"M",5,0,0
2021,1,"M",4,0,0
2021,1,"M",5,0,0
2021,1,"M",6,0,0
2021,1,"M",6,0,0
2021,18,"F",6,0,0
2021,18,"F",6,0,0
2021,18,"F",6,0,0
2021,18,"F",6,0,0
2021,18,"F",5,0,0
2021,18,"F",5,0,0
2021,18,"F",5,0,0
2021,18,"F",6,0,0
2021,18,"M",5,0,0
2021,18,"M",6,0,0
2021,18,"F",9,0,0
2021,18,"F",9,0,0
2021,18,"F",10,0,0
2021,18,"F",9,0,0
2021,18,"F",8,0,0
2021,18,"F",7,0,0
2021,18,"F",9,0,0
2021,18,"F",9,0,2
2021,18,"F",9,0,0
2021,18,"F",9,0,0
2021,18,"M",9,0,0
2021,18,"M",9,0,0
2021,18,"M",9,0,0
2021,18,"M",9,0,0
2021,18,"M",8,0,0
2021,18,"M",9,0,0
2021,18,"F",11,0,0
2021,18,"F",11,0,0
2021,18,"F",10,0,0
2021,18,"F",11,0,0
2021,18,"F",8,0,0
2021,18,"F",9,0,0
2021,18,"F",10,0,0
2021,18,"M",10,0,0
2021,18,"M",11,0,0
2021,18,"M",9,0,0
2021,18,"M",10,0,0
2021,18,"F",10,0,0
2021,18,"F",12,0,0
2021,18,"F",12,0,2
2021,18,"F",12,0,0
2021,18,"F",10,0,0
2021,18,"F",11,0,0
2021,18,"F",12,0,0
2021,18,"F",10,0,0
2021,18,"F",11,0,0
2021,18,"F",12,0,0
2021,18,"M",11,0,0
2021,18,"M",12,0,0
2021,18,"M",11,0,0
2021,18,"M",11,0,0
2021,18,"M",12,0,0
2021,18,"M",13,0,0
2021,18,"M",12,0,0
2021,18,"F",14,0,0
2021,18,"F",14,0,0
2021,18,"F",14,0,0
2021,18,"F",15,0,0
2021,18,"F",12,0,0
2021,18,"F",12,0,0
2021,18,"F",12,0,0
2021,18,"F",14,0,0
2021,18,"F",13,0,0
2021,18,"F",14,0,0
2021,18,"M",13,6,4
2021,18,"M",13,0,0
2021,18,"M",14,0,0
2021,18,"M",13,0,0
2021,18,"M",14,18,3
2021,18,"F",5,0,0
2021,18,"F",4,0,0
2021,18,"F",6,0,0
2021,18,"F",5,0,0
2021,18,"F",5,0,0
2021,18,"F",5,0,0
2021,18,"F",4,0,0
2021,18,"F",5,0,0
2021,18,"M",5,0,0
2021,18,"M",5,0,0
2021,18,"M",5,0,0
2021,18,"M",5,0,0
2021,18,"M",5,0,0
2021,14,"F",6,0,0
2021,14,"F",6,0,0
2021,14,"F",6,0,0
2021,14,"F",6,0,0
2021,14,"F",6,0,0
2021,14,"F",6,0,0
2021,14,"F",5,0,0
2021,14,"F",6,0,0
2021,14,"F",6,0,0
2021,14,"F",6,0,0
2021,14,"F",6,0,0
2021,14,"F",6,0,0
2021,14,"F",6,0,0
2021,14,"M",5,0,0
2021,14,"M",7,0,0
2021,14,"M",7,0,0
2021,14,"M",6,0,0
2021,14,"M",7,0,0
2021,14,"M",7,0,0
2021,14,"M",7,0,0
2021,14,"M",6,0,0
2021,14,"M",6,0,0
2021,14,"M",5,0,0
2021,14,"M",5,0,0
2021,14,"F",8,0,0
2021,14,"F",8,0,0
2021,14,"F",9,0,0
2021,14,"F",8,0,0
2021,14,"F",9,0,0
2021,14,"F",8,0,0
2021,14,"F",9,0,0
2021,14,"F",7,0,0
2021,14,"F",8,0,0
2021,14,"M",10,0,0
2021,14,"M",8,0,0
2021,14,"M",10,0,0
2021,14,"M",8,0,0
2021,14,"M",8,0,0
2021,14,"M",8,0,0
2021,14,"M",8,0,0
2021,14,"M",7,0,0
2021,14,"M",8,0,0
2021,14,"F",9,0,0
2021,14,"F",9,0,0
2021,14,"F",9,0,0
2021,14,"F",9,0,0
2021,14,"F",9,0,0
2021,14,"F",9,0,0
2021,14,"F",9,0,0
2021,14,"F",9,0,0
2021,14,"F",9,0,0
2021,14,"F",8,0,0
2021,14,"F",9,0,0
2021,14,"M",10,0,0
2021,14,"M",10,0,0
2021,14,"M",11,0,0
2021,14,"M",13,0,0
2021,14,"M",9,0,0
2021,14,"M",9,0,0
2021,14,"M",10,0,0
2021,14,"M",9,0,0
2021,14,"M",9,0,0
2021,14,"M",9,0,0
2021,14,"M",12,0,0
2021,14,"M",11,0,0
2021,14,"F",11,0,0
2021,14,"F",11,0,0
2021,14,"F",12,0,0
2021,14,"F",13,0,0
2021,14,"F",10,0,0
2021,14,"F",10,0,0
2021,14,"F",11,0,0
2021,14,"F",11,0,0
2021,14,"F",11,0,0
2021,14,"F",11,0,0
2021,14,"F",12,0,0
2021,14,"M",12,0,0
2021,14,"M",12,0,0
2021,14,"M",13,0,2
2021,14,"M",13,0,0
2021,14,"M",13,0,0
2021,14,"M",12,0,0
2021,14,"M",13,0,0
2021,14,"M",11,0,0
2021,14,"F",11,0,0
2021,14,"F",11,0,0
2021,14,"F",11,0,0
2021,14,"F",10,0,0
2021,14,"F",14,0,0
2021,14,"F",12,0,0
2021,14,"F",12,0,0
2021,14,"F",11,0,0
2021,14,"F",13,0,0
2021,14,"F",11,0,0
2021,14,"F",11,0,0
2021,14,"F",11,0,0
2021,14,"F",13,0,0
2021,14,"M",11,0,0
2021,14,"M",12,0,0
2021,14,"M",12,0,0
2021,14,"M",12,0,0
2021,14,"M",11,0,0
2021,14,"M",15,0,0
2021,14,"M",13,0,0
2021,14,"M",12,0,0
2021,14,"M",13,0,0
2021,14,"M",12,0,0
2021,14,"M",12,0,0
2021,14,"F",13,0,0
2021,14,"F",12,0,0
2021,14,"F",13,0,0
2021,14,"F",13,0,0
2021,14,"F",12,0,0
2021,14,"F",13,0,0
2021,14,"F",14,0,0
2021,14,"F",14,0,0
2021,14,"F",16,0,0
2021,14,"F",13,0,0
2021,14,"F",13,0,0
2021,14,"F",14,0,0
2021,14,"F",13,0,0
2021,14,"M",12,0,0
2021,14,"M",14,0,0
2021,14,"M",13,0,0
2021,14,"M",14,0,0
2021,14,"M",15,0,0
2021,14,"M",14,0,0
2021,14,"M",14,0,0
2021,14,"M",14,0,0
2021,14,"M",14,0,0
2021,14,"M",14,0,0
2021,14,"F",5,0,0
2021,14,"F",5,0,0
2021,14,"F",5,0,0
2021,14,"F",5,0,0
2021,14,"F",5,0,0
2021,14,"F",5,0,0
2021,14,"F",5,0,0
2021,14,"F",5,0,0
2021,14,"F",5,0,0
2021,14,"F",5,0,0
2021,14,"F",5,0,0
2021,14,"F",5,0,0
2021,14,"M",5,0,0
2021,14,"M",5,0,0
2021,14,"M",5,0,0
2021,14,"M",5,0,0
2021,14,"M",5,0,0
2021,14,"M",5,0,0
2021,14,"M",5,0,0
2021,14,"M",5,0,0
2021,14,"M",5,0,0
2021,14,"M",5,0,0
2021,14,"M",5,0,0
2021,14,"M",5,0,0
2021,13,"F",7,0,0
2021,13,"F",6,0,0
2021,13,"F",6,0,0
2021,13,"F",6,0,0
2021,13,"F",5,0,0
2021,13,"F",5,0,0
2021,13,"F",6,0,0
2021,13,"F",6,0,0
2021,13,"M",7,0,0
2021,13,"M",7,0,0
2021,13,"M",6,0,0
2021,13,"M",6,0,0
2021,13,"M",5,0,0
2021,13,"M",6,0,0
2021,13,"M",6,0,0
2021,13,"M",7,0,0
2021,13,"M",7,0,0
2021,13,"M",8,0,0
2021,13,"M",8,0,0
2021,13,"M",7,0,0
2021,13,"M",7,0,0
2021,13,"M",8,0,0
2021,13,"M",9,0,0
2021,13,"M",6,0,0
2021,13,"M",7,0,0
2021,13,"F",8,0,0
2021,13,"F",8,0,0
2021,13,"F",7,0,1
2021,13,"F",8,0,0
2021,13,"F",7,0,0
2021,13,"F",8,0,0
2021,13,"F",8,0,0
2021,13,"F",9,0,0
2021,13,"F",9,0,0
2021,13,"F",11,0,0
2021,13,"F",8,0,0
2021,13,"F",11,0,0
2021,13,"F",8,0,0
2021,13,"F",9,0,0
2021,13,"F",10,0,0
2021,13,"F",9,0,0
2021,13,"F",9,0,0
2021,13,"F",9,0,0
2021,13,"F",9,0,4
2021,13,"F",8,0,0
2021,13,"M",11,0,0
2021,13,"M",10,0,0
2021,13,"M",10,0,0
2021,13,"M",9,0,4
2021,13,"M",10,0,0
2021,13,"M",10,0,0
2021,13,"M",10,0,0
2021,13,"F",11,0,0
2021,13,"F",10,0,0
2021,13,"F",10,0,0
2021,13,"F",11,0,0
2021,13,"F",11,0,0
2021,13,"F",11,0,0
2021,13,"F",10,0,4
2021,13,"F",10,0,0
2021,13,"F",10,0,0
2021,13,"F",12,0,0
2021,13,"F",10,0,0
2021,13,"F",9,0,0
2021,13,"F",11,0,0
2021,13,"M",11,0,4
2021,13,"M",11,0,0
2021,13,"M",11,0,0
2021,13,"M",10,0,0
2021,13,"M",11,0,0
2021,13,"M",11,0,0
2021,13,"M",12,0,0
2021,13,"M",13,0,0
2021,13,"M",12,0,0
2021,13,"M",11,0,0
2021,13,"M",10,0,0
2021,13,"F",11,0,0
2021,13,"F",12,0,0
2021,13,"F",11,0,0
2021,13,"F",12,0,0
2021,13,"F",11,0,0
2021,13,"F",11,0,0
2021,13,"F",11,0,0
2021,13,"F",11,0,0
2021,13,"F",11,0,0
2021,13,"F",12,0,0
2021,13,"F",13,0,0
2021,13,"F",12,0,0
2021,13,"M",13,0,0
2021,13,"M",12,0,0
2021,13,"M",13,0,0
2021,13,"M",11,0,0
2021,13,"M",14,0,4
2021,13,"M",13,0,0
2021,13,"M",11,0,0
2021,13,"M",13,0,0
2021,13,"M",11,0,0
2021,13,"M",13,0,0
2021,13,"M",13,0,0
2021,13,"F",14,0,0
2021,13,"F",14,0,0
2021,13,"F",14,0,0
2021,13,"F",14,0,0
2021,13,"F",14,0,0
2021,13,"F",14,0,0
2021,13,"F",14,0,4
2021,13,"F",13,0,0
2021,13,"F",15,0,0
2021,13,"F",15,0,0
2021,13,"F",13,0,0
2021,13,"F",14,0,0
2021,13,"M",14,0,0
2021,13,"M",13,0,0
2021,13,"M",16,0,0
2021,13,"M",14,0,0
2021,13,"M",12,0,0
2021,13,"M",12,0,0
2021,13,"M",15,0,0
2021,13,"M",14,0,0
2021,13,"M",13,0,0
2021,13,"M",15,0,0
2021,13,"M",14,0,0
2021,13,"M",5,0,0
2021,13,"M",5,0,0
2021,13,"M",5,0,0
2021,13,"M",4,0,0
2021,13,"M",5,0,0
2021,13,"M",4,0,0
2021,13,"M",5,0,0
2021,13,"M",5,0,0
2021,13,"M",5,0,0
2021,13,"M",5,0,0
2021,13,"M",5,0,0
2021,13,"M",4,0,0
2021,13,"M",5,0,0
2021,13,"F",5,0,0
2021,13,"F",5,0,0
2021,13,"F",5,0,0
2021,13,"F",4,0,0
2021,13,"F",4,0,0
2021,13,"F",5,2,2
2021,13,"F",5,0,0
2021,13,"F",5,0,0
2021,13,"F",5,0,0
2021,13,"F",5,0,4
2021,13,"F",5,0,0
2021,13,"F",5,0,0
2021,5,"F",6,0,0
2021,5,"F",6,0,0
2021,5,"F",5,0,0
2021,5,"F",6,0,0
2021,5,"F",5,0,0
2021,5,"F",5,0,0
2021,5,"M",6,0,0
2021,5,"M",7,0,0
2021,5,"M",5,0,0
2021,5,"M",7,0,0
2021,5,"F",9,0,0
2021,5,"F",9,0,0
2021,5,"F",8,10,2
2021,5,"F",8,0,0
2021,5,"F",9,0,0
2021,5,"F",11,0,0
2021,5,"F",8,0,0
2021,5,"F",8,0,0
2021,5,"F",11,0,0
2021,5,"F",8,0,0
2021,5,"F",9,0,0
2021,5,"F",8,0,0
2021,5,"F",8,0,0
2021,5,"M",10,0,0
2021,5,"M",9,0,0
2021,5,"M",9,0,0
2021,5,"M",9,0,0
2021,5,"M",8,0,0
2021,5,"M",9,0,0
2021,5,"M",8,0,0
2021,5,"M",9,0,0
2021,5,"M",8,0,0
2021,5,"F",11,0,0
2021,5,"F",9,0,0
2021,5,"F",10,0,0
2021,5,"F",9,0,0
2021,5,"F",10,0,0
2021,5,"F",10,0,0
2021,5,"F",11,0,0
2021,5,"F",10,0,0
2021,5,"F",10,0,0
2021,5,"F",9,0,0
2021,5,"F",11,0,0
2021,5,"F",10,0,0
2021,5,"M",11,0,0
2021,5,"M",10,0,0
2021,5,"M",10,0,1
2021,5,"M",9,0,0
2021,5,"M",11,0,0
2021,5,"M",10,0,0
2021,5,"M",9,0,0
2021,5,"M",9,0,0
2021,5,"M",10,0,0
2021,5,"F",11,0,0
2021,5,"F",11,0,0
2021,5,"F",11,0,0
2021,5,"F",10,0,0
2021,5,"F",11,0,0
2021,5,"F",9,0,0
2021,5,"F",10,0,0
2021,5,"F",10,0,0
2021,5,"F",10,0,0
2021,5,"F",10,0,0
2021,5,"M",11,0,0
2021,5,"M",11,0,0
2021,5,"M",14,0,0
2021,5,"M",11,0,0
2021,5,"M",10,0,0
2021,5,"M",11,0,0
2021,5,"M",12,0,0
2021,5,"M",11,14,4
2021,5,"M",13,0,0
2021,5,"M",12,0,0
2021,5,"M",11,0,0
2021,5,"F",11,0,0
2021,5,"F",13,0,0
2021,5,"F",13,0,0
2021,5,"F",12,0,0
2021,5,"F",11,0,0
2021,5,"F",12,0,0
2021,5,"F",13,0,0
2021,5,"F",12,0,0
2021,5,"F",11,0,0
2021,5,"F",12,0,0
2021,5,"M",12,0,0
2021,5,"M",12,0,0
2021,5,"M",13,0,0
2021,5,"M",14,0,0
2021,5,"M",14,0,0
2021,5,"M",12,0,0
2021,5,"M",12,0,0
2021,5,"M",13,0,0
2021,5,"F",13,0,0
2021,5,"F",13,0,0
2021,5,"F",12,0,0
2021,5,"F",12,0,0
2021,5,"F",12,0,0
2021,5,"F",13,0,2
2021,5,"F",13,0,0
2021,5,"F",12,0,0
2021,5,"F",13,0,0
2021,5,"F",13,0,0
2021,5,"F",13,0,0
2021,5,"M",14,0,0
2021,5,"M",13,0,0
2021,5,"M",14,0,0
2021,5,"M",13,0,0
2021,5,"M",13,0,0
2021,5,"M",12,0,0
2021,5,"M",13,0,0
2021,5,"M",13,0,0
2021,5,"M",13,0,0
2021,5,"M",14,0,0
2021,5,"M",12,0,0
2021,5,"M",12,0,0
2021,5,"F",5,0,0
2021,5,"F",5,0,0
2021,5,"F",5,0,0
2021,5,"F",5,0,0
2021,5,"F",5,0,0
2021,5,"F",5,0,0
2021,5,"F",5,0,0
2021,5,"F",5,0,0
2021,5,"F",5,0,0
2021,5,"M",5,0,0
2021,5,"M",5,0,0
2021,5,"M",5,0,0
2021,5,"M",5,0,0
2021,5,"M",5,0,0
2021,5,"M",5,0,0
2021,5,"M",5,0,0
2021,5,"M",5,0,0
2021,5,"M",5,0,0
2021,7,"F",5,0,0
2021,7,"F",5,0,0
2021,7,"F",5,0,0
2021,7,"F",5,0,0
2021,7,"F",5,0,0
2021,7,"F",5,0,0
2021,7,"F",7,0,0
2021,7,"F",5,0,0
2021,7,"F",6,0,0
2021,7,"F",6,0,0
2021,7,"M",5,0,0
2021,7,"M",6,0,0
2021,7,"M",7,0,0
2021,7,"M",6,0,0
2021,7,"M",5,0,0
2021,7,"M",5,0,0
2021,7,"M",5,0,0
2021,7,"M",7,0,0
2021,7,"M",6,0,0
2021,7,"M",6,0,0
2021,7,"F",8,0,0
2021,7,"F",8,0,0
2021,7,"F",7,0,0
2021,7,"F",6,0,0
2021,7,"F",10,0,0
2021,7,"F",7,0,0
2021,7,"F",10,0,0
2021,7,"F",7,0,0
2021,7,"F",7,0,0
2021,7,"F",7,0,0
2021,7,"F",7,0,0
2021,7,"M",7,0,0
2021,7,"M",8,0,0
2021,7,"M",8,0,0
2021,7,"M",9,0,0
2021,7,"M",8,0,0
2021,7,"M",9,0,0
2021,7,"M",8,0,0
2021,7,"M",8,0,0
2021,7,"M",9,0,0
2021,7,"F",10,0,0
2021,7,"F",9,0,0
2021,7,"F",9,0,0
2021,7,"F",10,0,0
2021,7,"F",10,0,0
2021,7,"F",10,0,0
2021,7,"F",10,0,0
2021,7,"F",10,0,0
2021,7,"F",11,0,0
2021,7,"F",10,0,0
2021,7,"F",10,0,0
2021,7,"M",10,0,0
2021,7,"M",11,0,0
2021,7,"M",10,0,0
2021,7,"M",9,0,0
2021,7,"M",9,0,0
2021,7,"M",9,0,0
2021,7,"M",10,0,0
2021,7,"M",9,0,0
2021,7,"M",10,0,0
2021,7,"M",9,0,0
2021,7,"M",10,0,0
2021,7,"F",10,0,0
2021,7,"F",10,0,0
2021,7,"F",10,0,0
2021,7,"F",12,0,0
2021,7,"F",11,0,0
2021,7,"F",13,0,0
2021,7,"F",11,0,0
2021,7,"F",10,0,0
2021,7,"F",10,0,0
2021,7,"F",11,0,0
2021,7,"F",11,0,0
2021,7,"F",10,0,0
2021,7,"F",10,0,0
2021,7,"F",11,0,0
2021,7,"M",12,0,0
2021,7,"M",11,0,0
2021,7,"M",10,0,0
2021,7,"M",12,0,0
2021,7,"M",10,0,0
2021,7,"M",11,0,0
2021,7,"M",11,0,0
2021,7,"M",11,0,0
2021,7,"M",11,0,0
2021,7,"M",12,0,0
2021,7,"F",10,0,0
2021,7,"F",10,0,0
2021,7,"F",12,0,0
2021,7,"F",11,0,0
2021,7,"F",12,0,0
2021,7,"F",11,0,0
2021,7,"F",11,0,0
2021,7,"F",11,0,0
2021,7,"F",10,0,0
2021,7,"F",10,0,0
2021,7,"F",10,0,0
2021,7,"F",12,0,0
2021,7,"F",10,0,0
2021,7,"M",11,0,0
2021,7,"M",12,0,0
2021,7,"M",11,0,0
2021,7,"M",14,0,0
2021,7,"M",12,0,0
2021,7,"M",12,0,0
2021,7,"M",11,0,3
2021,7,"M",10,0,0
2021,7,"M",12,0,0
2021,7,"M",10,0,0
2021,7,"M",12,0,0
2021,7,"M",11,0,0
2021,7,"F",12,0,0
2021,7,"F",12,0,0
2021,7,"F",12,0,2
2021,7,"F",12,0,0
2021,7,"F",12,0,0
2021,7,"F",12,0,0
2021,7,"F",14,0,4
2021,7,"F",14,0,0
2021,7,"F",12,0,0
2021,7,"F",12,0,0
2021,7,"F",12,0,0
2021,7,"F",13,0,0
2021,7,"F",14,0,0
2021,7,"M",13,0,0
2021,7,"M",14,0,0
2021,7,"M",13,0,0
2021,7,"M",12,0,0
2021,7,"M",15,0,0
2021,7,"M",14,0,0
2021,7,"M",14,0,0
2021,7,"M",14,0,0
2021,7,"M",13,0,0
2021,7,"M",5,0,0
2021,7,"M",5,0,0
2021,7,"M",5,0,0
2021,7,"M",5,0,0
2021,7,"M",5,0,0
2021,7,"M",5,0,0
2021,7,"M",5,0,0
2021,7,"M",5,0,0
2021,7,"M",NA,0,0
2021,7,"M",5,0,0
2021,7,"M",NA,0,0
2021,7,"F",5,0,0
2021,7,"F",5,0,0
2021,7,"F",5,0,0
2021,7,"F",5,0,0
2021,7,"F",5,0,0
2021,7,"F",5,0,0
2021,7,"F",5,0,0
2021,7,"F",5,0,0
2021,7,"F",5,0,0
2021,7,"F",5,0,0
2021,7,"F",4,0,0
2021,10,"F",7,0,0
2021,10,"F",6,0,0
2021,10,"F",5,0,0
2021,10,"F",6,0,0
2021,10,"F",6,0,0
2021,10,"F",6,0,0
2021,10,"F",6,0,0
2021,10,"F",6,0,0
2021,10,"F",7,0,0
2021,10,"M",6,0,0
2021,10,"M",6,0,0
2021,10,"M",6,0,0
2021,10,"M",7,0,0
2021,10,"M",6,0,0
2021,10,"M",5,0,0
2021,10,"M",5,0,0
2021,10,"M",5,0,0
2021,10,"M",5,0,0
2021,10,"M",6,0,0
2021,10,"F",9,0,0
2021,10,"F",7,0,0
2021,10,"F",10,0,0
2021,10,"F",9,0,0
2021,10,"F",9,0,0
2021,10,"F",9,0,0
2021,10,"F",8,0,0
2021,10,"F",8,0,0
2021,10,"F",8,0,0
2021,10,"F",9,0,0
2021,10,"F",7,0,0
2021,10,"M",9,0,0
2021,10,"M",11,0,0
2021,10,"M",8,0,0
2021,10,"M",7,0,0
2021,10,"F",12,0,0
2021,10,"F",12,NA,0
2021,10,"F",12,0,0
2021,10,"F",11,0,0
2021,10,"F",11,0,0
2021,10,"F",10,0,0
2021,10,"F",11,0,0
2021,10,"F",12,0,0
2021,10,"F",10,0,0
2021,10,"F",11,0,0
2021,10,"F",11,0,0
2021,10,"M",11,0,0
2021,10,"M",11,0,0
2021,10,"M",11,0,0
2021,10,"M",11,0,0
2021,10,"M",11,0,0
2021,10,"M",11,0,0
2021,10,"M",11,0,0
2021,10,"F",11,0,0
2021,10,"F",12,0,0
2021,10,"F",12,0,0
2021,10,"F",13,0,0
2021,10,"F",14,0,0
2021,10,"F",13,0,0
2021,10,"F",12,0,0
2021,10,"M",13,0,0
2021,10,"M",14,0,0
2021,10,"M",10,0,0
2021,10,"M",13,0,0
2021,10,"M",15,0,0
2021,10,"M",11,0,0
2021,10,"M",12,0,0
2021,10,"F",13,0,0
2021,10,"F",13,0,0
2021,10,"F",13,0,0
2021,10,"F",13,0,0
2021,10,"F",14,0,0
2021,10,"F",13,0,0
2021,10,"F",13,0,0
2021,10,"F",15,0,4
2021,10,"F",14,0,0
2021,10,"F",13,0,0
2021,10,"F",16,0,0
2021,10,"F",13,0,0
2021,10,"M",13,0,0
2021,10,"M",13,0,0
2021,10,"M",14,0,0
2021,10,"M",14,0,0
2021,10,"M",14,0,0
2021,10,"M",14,0,0
2021,10,"M",13,0,0
2021,10,"M",13,0,0
2021,10,"M",14,0,0
2021,10,"F",6,0,0
2021,10,"F",6,0,0
2021,10,"F",6,0,0
2021,10,"F",4,0,0
2021,10,"F",4,0,0
2021,10,"F",4,0,0
2021,10,"F",4,0,0
2021,10,"F",6,0,0
2021,10,"F",5,0,0
2021,10,"F",6,0,0
2021,10,"F",7,0,0
2021,10,"F",6,0,0
2021,10,"F",6,0,0
2021,10,"M",4,0,0
2021,10,"M",4,0,0
2021,10,"M",5,0,0
2021,10,"M",6,0,0
2021,10,"M",6,0,0
2021,10,"M",6,0,0
2021,10,"M",4,0,0
2021,10,"M",7,0,0
2021,10,"M",5,0,0
2021,10,"M",6,0,0
2021,10,"M",6,0,0
2021,2,"F",7,0,0
2021,2,"F",7,0,0
2021,2,"F",7,0,0
2021,2,"F",6,0,0
2021,2,"F",6,0,0
2021,2,"M",6,0,0
2021,2,"M",7,0,4
2021,2,"M",7,0,0
2021,2,"M",7,0,0
2021,2,"M",7,0,0
2021,2,"M",7,NA,0
2021,2,"M",7,0,0
2021,2,"M",6,0,0
2021,2,"M",7,0,4
2021,2,"F",8,0,0
2021,2,"F",8,0,0
2021,2,"F",7,0,0
2021,2,"F",8,0,3
2021,2,"F",9,0,0
2021,2,"F",10,0,0
2021,2,"F",7,0,0
2021,2,"F",10,0,0
2021,2,"F",9,0,0
2021,2,"F",9,0,0
2021,2,"F",9,0,0
2021,2,"F",9,0,0
2021,2,"M",11,0,0
2021,2,"M",7,0,0
2021,2,"M",10,0,0
2021,2,"M",10,0,0
2021,2,"M",11,0,0
2021,2,"M",11,0,0
2021,2,"M",11,0,0
2021,2,"M",9,0,0
2021,2,"M",10,0,3
2021,2,"M",11,0,0
2021,2,"M",9,0,0
2021,2,"F",9,0,0
2021,2,"F",11,0,0
2021,2,"F",9,0,0
2021,2,"F",9,0,0
2021,2,"F",11,0,0
2021,2,"F",11,0,0
2021,2,"F",9,0,0
2021,2,"F",11,0,0
2021,2,"F",10,0,0
2021,2,"F",12,0,0
2021,2,"F",10,0,0
2021,2,"F",9,0,0
2021,2,"F",11,0,0
2021,2,"M",12,0,0
2021,2,"M",10,0,0
2021,2,"M",12,0,0
2021,2,"M",11,0,0
2021,2,"M",11,0,0
2021,2,"M",13,0,0
2021,2,"M",10,0,0
2021,2,"M",9,0,0
2021,2,"M",11,0,0
2021,2,"M",10,0,0
2021,2,"M",10,0,0
2021,2,"M",12,0,0
2021,2,"F",11,0,0
2021,2,"F",13,0,0
2021,2,"F",10,0,0
2021,2,"F",11,0,0
2021,2,"F",12,0,0
2021,2,"F",11,0,0
2021,2,"F",11,0,0
2021,2,"F",11,0,0
2021,2,"F",11,0,0
2021,2,"F",11,0,0
2021,2,"F",11,0,0
2021,2,"F",11,0,0
2021,2,"F",13,0,0
2021,2,"M",11,0,0
2021,2,"M",11,0,0
2021,2,"M",10,0,0
2021,2,"M",14,0,0
2021,2,"M",11,0,0
2021,2,"M",12,0,0
2021,2,"M",11,0,0
2021,2,"M",11,0,0
2021,2,"M",12,0,0
2021,2,"M",11,0,0
2021,2,"M",11,0,0
2021,2,"M",12,0,0
2021,2,"F",13,0,0
2021,2,"F",14,0,0
2021,2,"F",14,0,0
2021,2,"F",11,0,0
2021,2,"F",14,0,0
2021,2,"F",12,0,0
2021,2,"F",14,0,0
2021,2,"F",14,0,0
2021,2,"F",12,0,0
2021,2,"F",13,0,0
2021,2,"F",14,0,0
2021,2,"F",11,0,0
2021,2,"M",12,0,0
2021,2,"M",14,0,4
2021,2,"M",13,0,0
2021,2,"M",13,0,0
2021,2,"M",12,0,0
2021,2,"M",14,0,0
2021,2,"M",15,0,0
2021,2,"M",15,0,0
2021,2,"M",12,0,0
2021,2,"F",14,0,0
2021,2,"F",15,0,0
2021,2,"F",14,0,0
2021,2,"F",14,0,0
2021,2,"F",16,0,0
2021,2,"F",14,0,0
2021,2,"F",15,0,0
2021,2,"F",13,0,0
2021,2,"F",14,0,0
2021,2,"F",14,0,0
2021,2,"F",14,0,0
2021,2,"F",15,0,0
2021,2,"M",12,0,0
2021,2,"M",15,0,0
2021,2,"M",16,0,0
2021,2,"M",15,0,0
2021,2,"M",12,0,0
2021,2,"M",13,0,0
2021,2,"M",14,0,0
2021,2,"M",13,0,0
2021,2,"M",15,0,0
2021,2,"M",5,0,0
2021,2,"M",5,0,0
2021,2,"M",5,0,0
2021,2,"M",5,0,0
2021,2,"M",5,0,0
2021,2,"M",5,0,0
2021,2,"M",5,0,0
2021,2,"M",5,0,0
2021,2,"M",5,0,0
2021,2,"F",5,0,0
2021,2,"F",5,0,0
2021,2,"F",5,0,0
2021,2,"F",5,0,0
2021,2,"F",5,0,0
2021,2,"F",5,58,3
2021,2,"F",5,0,0
2021,15,"F",7,0,0
2021,15,"F",6,0,0
2021,15,"F",6,0,0
2021,15,"F",5,0,0
2021,15,"F",5,0,0
2021,15,"F",5,0,0
2021,15,"F",6,0,0
2021,15,"M",6,0,0
2021,15,"M",6,0,0
2021,15,"M",7,0,0
2021,15,"M",7,0,0
2021,15,"M",6,0,0
2021,15,"F",8,0,0
2021,15,"F",9,0,0
2021,15,"F",7,0,0
2021,15,"F",8,0,0
2021,15,"F",7,0,0
2021,15,"F",9,0,0
2021,15,"F",9,0,0
2021,15,"F",9,0,0
2021,15,"F",9,0,0
2021,15,"F",9,0,0
2021,15,"M",9,0,0
2021,15,"M",9,0,0
2021,15,"M",9,0,0
2021,15,"M",9,0,0
2021,15,"M",9,0,0
2021,15,"M",10,0,0
2021,15,"M",7,0,0
2021,15,"M",9,0,0
2021,15,"F",10,0,0
2021,15,"F",9,0,2
2021,15,"F",9,0,0
2021,15,"F",12,0,0
2021,15,"F",8,0,0
2021,15,"F",10,0,4
2021,15,"F",8,0,0
2021,15,"F",10,0,0
2021,15,"F",10,0,0
2021,15,"F",10,0,0
2021,15,"M",9,0,0
2021,15,"M",9,0,0
2021,15,"M",9,0,0
2021,15,"M",10,0,0
2021,15,"M",13,0,0
2021,15,"M",9,0,0
2021,15,"M",9,0,4
2021,15,"M",10,0,0
2021,15,"F",10,0,0
2021,15,"F",10,0,0
2021,15,"F",10,0,0
2021,15,"F",11,0,0
2021,15,"F",10,0,0
2021,15,"F",10,0,0
2021,15,"F",10,0,0
2021,15,"F",10,0,4
2021,15,"F",10,0,0
2021,15,"F",10,0,0
2021,15,"F",11,0,0
2021,15,"F",10,0,0
2021,15,"M",13,0,0
2021,15,"M",13,0,0
2021,15,"M",10,0,0
2021,15,"M",10,0,0
2021,15,"M",10,0,4
2021,15,"M",11,0,0
2021,15,"M",9,0,0
2021,15,"M",11,0,0
2021,15,"M",10,0,0
[truncated: 8,174 more rows]

## Sheet: Data_dictionary
Item	Description
survey_year	Year of data collection
school	Number of school / implementation unit
sex	Sex of participant (F/M)
age	Age of participant
haemastix_haem	Microhaematuria result: 0 = negative 1 = small (+) 2 = moderate (++) 3 = large (+++) 4 = trace
uf_sh	Number of S. haematobium eggs
